# Supplementary material for: Retrieval Augmented Generation (RAG) for Evaluating Regulatory Compliance of Drug Information and Clinical Trial Protocols
Source: CPT Pharmacometrics Syst Pharmacol. 2026 Feb 19;15(3):e70201. doi: 10.1002/psp4.70201 (PMC12917324; doi:10.1002/psp4.70201)
Supplement: Supplementary file 1 — Data S1: psp470201‐sup‐0001‐Supinfo.zip. [file PSP4-15-e70201-s001.zip]

Archive with 6 entries (6 files):
- PSP-2025-0274-s01.pdf
- PSP-2025-0274-s02.pdf
- PSP-2025-0274-s03.pdf
- PSP-2025-0274-s04.pdf
- PSP-2025-0274-s05.pdf
- PSP-2025-0274-s06.pdf
